# Supplementary material for: Identifying potential patient-specific predictors for anterior cruciate ligament reconstruction outcome – a diagnostic in vitro tissue remodeling platform
Source: J Exp Orthop. 2020 Jul 4;7:48. doi: 10.1186/s40634-020-00266-2 (PMC7335379; doi:10.1186/s40634-020-00266-2)
Supplement: Supplementary file 2 — Additional file 2: Figure S2. Western blot protein bands. (A) Protein bands in Western blot for αSMA and tubulin (housekeeping protein). (B) Protein bands in Western blot for tenomodulin and tubulin (housekeeping protein). (C) Protein bands in Western blot for tubulin to check cell lysate content of ELISA-samples. (D) Boxplot of semi-quantified tubulin protein band intensities, with identified outliers. [file 40634_2020_266_MOESM2_ESM.zip]

Archive with 4 entries (4 files):
- Figure S-2a.tif
- Figure S-2b.tif
- Figure S-2c.tif
- Figure S-2d.tif
